# Supplementary material for: Diffusion-Weighted Imaging Prior to Percutaneous Sclerotherapy of Venous Malformations—Proof of Concept Study for Prediction of Clinical Outcome
Source: Diagnostics (Basel). 2022 Jun 9;12(6):1430. doi: 10.3390/diagnostics12061430 (PMC9222207; doi:10.3390/diagnostics12061430)
Supplement: Supplementary file 1 [file diagnostics-12-01430-s001.zip]

Archive with 1 entries (1 files):
- Supplementary Material_diagnostics.pptx
